# Supplementary material for: Optimization of Direct Aromatic 18F-Labeling of Tetrazines
Source: Molecules. 2022 Jun 22;27(13):4022. doi: 10.3390/molecules27134022 (PMC9268649; doi:10.3390/molecules27134022)
Supplement: Supplementary file 1 [file molecules-27-04022-s001.zip]

Archive with 1 entries (1 files):
- molecules-1738980-supplementary.pdf
